# Supplementary material for: Transcriptome Profiling of Vero E6 Cells during Original Parental or Cell-Attenuated Porcine Epidemic Diarrhea Virus Infection
Source: Viruses. 2023 Jun 23;15(7):1426. doi: 10.3390/v15071426 (PMC10386749; doi:10.3390/v15071426)
Supplement: Supplementary file 1 [file viruses-15-01426-s001.zip]

Archive with 2 entries (2 files):
- Supplementary Materials.docx
- Tables and Figures.docx
